# Supplementary material for: Nano-selenium mitigates arsenate toxicity in soybean roots by modulating phenylalanine and salicylic acid pathways
Source: BMC Plant Biol. 2025 May 26;25:699. doi: 10.1186/s12870-025-06726-0 (PMC12105357; doi:10.1186/s12870-025-06726-0)
Supplement: Supplementary file 1 — Supplementary Material 1 [file 12870_2025_6726_MOESM1_ESM.xlsx]

## Sheet: Table S1
Table S1. List of gene specific primers used in qRT PCR
gene_id	5' primer	3' primer	product length
Glyma.03G140700.Wm82.a4.v1	GAAATGCCTCAGCCAGACAG	CCACTGGATGGGTAAGAGGG	249
Glyma.02G083200.Wm82.a4.v1	CAATTCTGTCCAGCCGACGC	TGCATTGCCATATCGTCTTCTGT	123
Glyma.06G062000.Wm82.a4.v1	AGTGCTACCTGGCTCCTAGC	GAGCTCGATTGCATAGACAAAGG	240
Glyma.06G059700.Wm82.a4.v1	GTTGCACAAACCAACCGTGTAT	ACGCTTCCAACTGATCATAACCT	185
Glyma.06G058200.Wm82.a4.v1	CTTGGCTATGCACCCATCGT	CCTCATCACCAAGCAAAGAAGT	191
Glyma.05G020600.Wm82.a4.v1	AAGGCAAGGATGCTGCAATGG	AGGCACGATACCACATTGCCT	204
Glyma.05G136100.Wm82.a4.v1	TGCTGGCATTGGTTGGGTTA	GCAGTTCTCCATTATGCTCCTG	196
Glyma.05G119600.Wm82.a4.v1	TGCAGCGAGTGGTTTCATCT	TGTAACCATGTGCAAGGATGG	193
Glyma.05G078300.Wm82.a4.v1	TGATTCAAAGGTGAAGGATGC	TCCTTCGATTACCTGCACAC	72
Glyma.06G164900.Wm82.a4.v1	CCAGTCGGTGATGGCTAGTGA	CCAACTGGATGGATGGCTTCA	175
Glyma.08G002600.Wm82.a4.v1	GCCACGTCATCACGGTCAAG	TCACTACCCGTGTCCACATC	155
NM_001358288.1 (GmTubulin)	GTATGTTCCTCGAGCTGT	GGACCAGAACGCAAGCTAT	Reference gene

## Sheet: Table S2
Table S3: List and Log2fold change values of the genes used in taurine and hypotaurine metabolism, phenylalanine metabolism, and sulfur metabolism pathways Heat Maps
		Taurine and hypotaurine metabolism
		gene_id	CK_vs_As_log2fc(As/CK)	CK_vs_SeB_log2fc(SeB/CK)	CK_vs_SeA_log2fc(SeA/CK)			KO_id	KO_name
4.1.1.15	K01580	Glyma.09G168900.Wm82.a4.v1	1.93243	1.8421	0.845044			K01580	E4.1.1.15, gadB, gadA, GAD
		Glyma.05G136100.Wm82.a4.v1	1.78849	0.807351	0.715423			K01580	E4.1.1.15, gadB, gadA, GAD
		Glyma.08G091400.Wm82.a4.v1	3.19046	1.29996	1.19883			K01580	E4.1.1.15, gadB, gadA, GAD
		Glyma.08G091500.Wm82.a4.v1	3.44339	2.14706	1.36883			K01580	E4.1.1.15, gadB, gadA, GAD
		Glyma.08G091301.Wm82.a4.v1	6.73176	5.01268	3.36432			K01580	E4.1.1.15, gadB, gadA, GAD
		Glyma.02G241400.Wm82.a4.v1	-4.86471	-3.44881	-2.26488			K01580	E4.1.1.15, gadB, gadA, GAD
		Glyma.11G213000.Wm82.a4.v1	-1.12164	-0.718521	-0.27766			K01580	E4.1.1.15, gadB, gadA, GAD
		Phenylalanine metabolism
4.1.1.28	K01593	Glyma.07G059000.Wm82.a4.v1	1.66853	1.31296	0			K01593	DDC, TDC
1.4.3.21	K00276	Glyma.10G248700.Wm82.a4.v1	-4.43071	-4.14714	-2.1161			K00276	AOC3, AOC2, tynA
		Glyma.18G143600.Wm82.a4.v1	-1.35167	-1.32645	-1.47379			K00276	AOC3, AOC2, tynA
		Glyma.17G085500.Wm82.a4.v1	-2.881	-1.86048	-1.71469			K00276	AOC3, AOC2, tynA
2.6.1.5	K00815	Glyma.13G295000.Wm82.a4.v1	2.0161	2.44788	2.43519			K00815	TAT
		Glyma.06G235500.Wm82.a4.v1	1.16981	3.63122	1.43196			K00815	TAT
		Glyma.12G205900.Wm82.a4.v1	-2.86667	-2.57191	-1.49418			K00815	TAT
2.6.1.1	K14455	Glyma.01G131100.Wm82.a4.v1	6.14966	4.15227	3.11873			K14455	GOT2
1.13.11.27	K00457	Glyma.02G284600.Wm82.a4.v1	1.71673	0.978345	1.05071			K00457	HPD, hppD
3.5.1.4	KO1426	Glyma.08G106000.Wm82.a4.v1	0.499897	0.299792	0.419135			K01426	E3.5.1.4, amiE
		Glyma.08G106100.Wm82.a4.v1	0.18563	-0.662261	-0.240767			K01426	E3.5.1.4, amiE
		Glyma.08G106200.Wm82.a4.v1	1.11477	-0.501312	-0.477849			K01426	E3.5.1.4, amiE
		Glyma.20G232900.Wm82.a4.v1	0.77729	1.75744	0.629143			K01426	E3.5.1.4, amiE
		Glyma.10G155400.Wm82.a4.v1	0.243382	0.368095	0.242407			K01426	E3.5.1.4, amiE
		Glyma.05G149500.Wm82.a4.v1	-0.114096	-0.0592531	-0.0286093			K01426	E3.5.1.4, amiE
		Sulfur metabolism
1.8.3.1	K00387	Glyma.05G078300.Wm82.a4.v1	0.145403	-0.0324098	-0.393734			K00387	SUOX
		Glyma.19G071800.Wm82.a4.v1	0.0598306	-0.0198576	-0.14531			K00387	SUOX
2.7.7.4	K13811	Glyma.13G051000.Wm82.a4.v1	0.74621	2.02685	2.36357			K13811	PAPSS
		Glyma.10G242600.Wm82.a4.v1	1.18702	1.03075	0.7141			K13811	PAPSS
		Glyma.20G151500.Wm82.a4.v1	1.8789	1.57521	1.34882			K13811	PAPSS
2.7.1.25	K13811	Glyma.13G051000.Wm82.a4.v1	0.74621	2.02685	2.36357			K13811	PAPSS
		Glyma.10G242600.Wm82.a4.v1	1.18702	1.03075	0.7141			K13811	PAPSS
		Glyma.20G151500.Wm82.a4.v1	1.8789	1.57521	1.34882			K13811	PAPSS
	K00860	Glyma.16G040900.Wm82.a4.v1	1.23242	1.42772	0.808129			K00860	cysC
1.8.4.9	K05907	Glyma.07G261500.Wm82.a4.v1	2.47334	2.01152	1.25921			K05907	APR
2.5.1.47	K01738	Glyma.20G148100.Wm82.a4.v1	1.40519	1.62412	1.06964			K01738	cysK
		Glyma.19G242300.Wm82.a4.v1	1.01749	1.24802	0.976629			K01738	cysK
		Glyma.10G247925.Wm82.a4.v1	3.70567	5.00151	2.68214			K01738	cysK
	K13034	Glyma.09G258000.Wm82.a4.v1	2.06641	1.04711	1.99069			K13034	ATCYSC1

## Sheet: Table S3
Table S2: List and Log2fold change values of the genes used in Plant hormone signaling Pathway Heat Maps
			gene_id	CK_vs_As_log2fc(As/CK)	CK_vs_SeB_log2fc(SeB/CK)	CK_vs_SeA_log2fc(SeA/CK)			KO_id	KO_name
Auxin	AUX1	K13946	Glyma.11G106000.Wm82.a4.v1	-1.22555	0.00455435	0.524192			K13946	AUX1, LAX
			Glyma.01G114000.Wm82.a4.v1	-1.20555	-0.966009	0.132051			K13946	AUX1, LAX
			Glyma.03G063900.Wm82.a4.v1	-3.44657	-3.05361	1.3433			K13946	AUX1, LAX
			Glyma.04G004800.Wm82.a4.v1	-3.21342	-1.72387	-0.886696			K13946	AUX1, LAX
			Glyma.06G110200.Wm82.a4.v1	-1.6306	-1.08934	0.015108			K13946	AUX1, LAX
			Glyma.02G255800.Wm82.a4.v1	-1.6194	-1.16793	-0.926009			K13946	AUX1, LAX
			Glyma.03G063600.Wm82.a4.v1	-1.21359	-0.960674	-0.370331			K13946	AUX1, LAX
			Glyma.12G030900.Wm82.a4.v1	-1.78871	-0.733661	0.11341			K13946	AUX1, LAX
			Glyma.18G029000.Wm82.a4.v1	-1.31754	-0.555665	-0.668466			K13946	AUX1, LAX
			Glyma.04G252300.Wm82.a4.v1	-1.1386	-0.852623	-0.291929			K13946	AUX1, LAX
			Glyma.18G198400.Wm82.a4.v1	-1.2484	-0.537312	0.0647873			K13946	AUX1, LAX
			Glyma.07G147000.Wm82.a4.v1	-1.38583	-0.838453	0.0179451			K13946	AUX1, LAX
	AUXIAA	K14484	Glyma.03G224800.Wm82.a4.v1	2.55039	2.28758	2.58511			K14484	IAA
			Glyma.06G067700.Wm82.a4.v1	1.77819	1.58859	1.66901			K14484	IAA
			Glyma.10G031800.Wm82.a4.v1	3.65904	3.26017	3.0563			K14484	IAA
			Glyma.05G229300.Wm82.a4.v1	1.3016	1.57221	1.1317			K14484	IAA
			Glyma.13G127000.Wm82.a4.v1	1.41461	1.29859	0.708282			K14484	IAA
			Glyma.08G036400.Wm82.a4.v1	1.30613	1.40673	0.856184			K14484	IAA
			Glyma.09G193000.Wm82.a4.v1	1.31814	1.41416	0.42011			K14484	IAA
			Glyma.02G142600.Wm82.a4.v1	3.15991	2.52344	2.29305			K14484	IAA
			Glyma.15G017500.Wm82.a4.v1	1.17261	1.18168	0.576774			K14484	IAA
			Glyma.13G361200.Wm82.a4.v1	3.74453	3.19439	1.91288			K14484	IAA
			Glyma.19G168500.Wm82.a4.v1	2.54354	1.98152	1.39139			K14484	IAA
			Glyma.19G221900.Wm82.a4.v1	2.38068	0.806295	2.3947			K14484	IAA
			Glyma.10G040400.Wm82.a4.v1	1.09827	1.17616	0.694973			K14484	IAA
			Glyma.13G159000.Wm82.a4.v1	2.62591	2.01021	1.21522			K14484	IAA
			Glyma.19G245200.Wm82.a4.v1	2.45743	1.89525	0.824391			K14484	IAA
			Glyma.15G012700.Wm82.a4.v1	3.09622	2.30631	2.52455			K14484	IAA
			Glyma.02G142500.Wm82.a4.v1	-1.90369	-1.50921	-0.25007			K14484	IAA
			Glyma.08G200700.Wm82.a4.v1	-2.86244	-3.13657	-2.84906			K14484	IAA
			Glyma.19G161100.Wm82.a4.v1	-2.79674	-1.79394	-0.0053032			K14484	IAA
			Glyma.10G180100.Wm82.a4.v1	-1.94764	-1.4614	0.235346			K14484	IAA
			Glyma.07G034200.Wm82.a4.v1	-1.01937	-0.359805	0.595004			K14484	IAA
			Glyma.07G015200.Wm82.a4.v1	-1.20584	-1.1239	-2.22183			K14484	IAA
			Glyma.10G031900.Wm82.a4.v1	-2.51973	-2.23307	0.0102202			K14484	IAA
	ARF	K14486	Glyma.15G078800.Wm82.a4.v1	1.02158	0.710294	0.599307			K14486	K14486, ARF
			Glyma.07G202200.Wm82.a4.v1	1.78696	1.82686	1.60538			K14486	K14486, ARF
			Glyma.17G256500.Wm82.a4.v1	1.20664	0.770889	0.395195			K14486	K14486, ARF
	GH3	K14487	Glyma.02G125600.Wm82.a4.v1	2.33193	0.893881	1.58776			K14487	GH3
			Glyma.13G284600.Wm82.a4.v1	1.65548	1.17903	1.829			K14487	GH3
			Glyma.17G165300.Wm82.a4.v1	1.84979	2.1243	1.37876			K14487	GH3
			Glyma.10G019700.Wm82.a4.v1	3.99722	1.98183	2.25837			K14487	GH3
			Glyma.05G101300.Wm82.a4.v1	3.91111	3.64487	2.07841			K14487	GH3
			Glyma.U031207.Wm82.a4.v1	-5.79754	-6.10603	-5.9727			K14487	GH3
			Glyma.06G260800.Wm82.a4.v1	-1.28805	-1.2598	-1.04185			K14487	GH3
			Glyma.12G141000.Wm82.a4.v1	-2.37464	-2.17281	-2.08105			K14487	GH3
			Glyma.02G154600.Wm82.a4.v1	-1.22195	-1.53813	-1.61933			K14487	GH3
			Glyma.12G103500.Wm82.a4.v1	-3.4301	-1.22135	-1.18525			K14487	GH3
			Glyma.13G304000.Wm82.a4.v1	-4.41452	-3.11329	-1.6679			K14487	GH3
			Glyma.11G051600.Wm82.a4.v1	-1.16512	-1.547	-1.39194			K14487	GH3
			Glyma.12G197800.Wm82.a4.v1	-3.15389	-3.43708	-1.38403			K14487	GH3
	SAUR	K14488	Glyma.06G006500.Wm82.a4.v1	3.88494	0.358093	1.02651			K14488	SAUR
			Glyma.08G028500.Wm82.a4.v1	1.18615	0.844723	0.434594			K14488	SAUR
			Glyma.04G231100.Wm82.a4.v1	1.31655	0.848035	0.211209			K14488	SAUR
			Glyma.01G137500.Wm82.a4.v1	1.73879	0.82885	0.620643			K14488	SAUR
			Glyma.15G258800.Wm82.a4.v1	1.18119	1.04046	0.297068			K14488	SAUR
			Glyma.06G167500.Wm82.a4.v1	1.99329	1.42197	1.36695			K14488	SAUR
			Glyma.05G196300.Wm82.a4.v1	1.36257	1.17993	0.212706			K14488	SAUR
			Glyma.08G010400.Wm82.a4.v1	2.72843	1.62763	1.19233			K14488	SAUR
			Glyma.06G007100.Wm82.a4.v1	-3.2936	-2.77777	-0.0799945			K14488	SAUR
			Glyma.14G217800.Wm82.a4.v1	-2.02848	-1.66878	-0.642319			K14488	SAUR
			Glyma.14G217800.Wm82.a4.v1	-2.02848	-1.66878	-0.642319			K14488	SAUR
			Glyma.16G020700.Wm82.a4.v1	-1.28047	-1.06298	-0.913112			K14488	SAUR
			Glyma.17G046200.Wm82.a4.v1	-1.3475	-1.37288	-0.0666713			K14488	SAUR
			Glyma.05G055800.Wm82.a4.v1	-5.82953	-2.12416	-0.122542			K14488	SAUR
			Glyma.08G307500.Wm82.a4.v1	-5.46132	-5.76938	-2.04593			K14488	SAUR
			Glyma.06G158700.Wm82.a4.v1	-2.01025	-1.31102	-2.13218			K14488	SAUR
			Glyma.06G079200.Wm82.a4.v1	-1.39562	-2.15281	-1.65924			K14488	SAUR
			Glyma.09G222300.Wm82.a4.v1	-1.31554	-0.250217	0.310011			K14488	SAUR
			Glyma.08G225100.Wm82.a4.v1	-3.8638	-5.47731	-3.65132			K14488	SAUR
			Glyma.18G300900.Wm82.a4.v1	-1.43175	-1.16065	-0.865943			K14488	SAUR
			Glyma.17G189200.Wm82.a4.v1	-2.90027	-1.80006	-0.852924			K14488	SAUR
			Glyma.12G035800.Wm82.a4.v1	-1.10283	-0.629111	-0.4621			K14488	SAUR
			Glyma.12G035700.Wm82.a4.v1	-2.67768	-2.35686	-1.59809			K14488	SAUR
			Glyma.14G138700.Wm82.a4.v1	-2.75042	-1.40908	0.0866723			K14488	SAUR
			Glyma.08G360700.Wm82.a4.v1	-4.65666	-2.60571	-1.8278			K14488	SAUR
Cytokinine	AHP	K14490	Glyma.13G354700.Wm82.a4.v1	5.29354	4.95576	3.68451			K14490	AHP
			Glyma.20G230800.Wm82.a4.v1	3.34652	2.97247	1.82169			K14490	AHP
			Glyma.10G157800.Wm82.a4.v1	1.05266	1.31373	1.33709			K14490	AHP
			Glyma.08G201100.Wm82.a4.v1	9.55805	8.76827	6.76762			K14490	AHP
	B-ARR	14491	Glyma.05G144500.Wm82.a4.v1	1.50353	1.44252	0.775166			K14491	ARR-B
			Glyma.08G100900.Wm82.a4.v1	2.69518	2.63755	1.4898			K14491	ARR-B
			Glyma.11G246400.Wm82.a4.v1	1.3037	0.929597	0.317762			K14491	ARR-B
			Glyma.18G010800.Wm82.a4.v1	1.97404	1.86039	0.840206			K14491	ARR-B
	A-ARR	K14492	Glyma.04G137600.Wm82.a4.v1	1.50908	1.14364	0.512169			K14492	ARR-A
			Glyma.01G037500.Wm82.a4.v1	-2.51845	-1.29339	-0.665791			K14492	ARR-A
			Glyma.11G155100.Wm82.a4.v1	-1.90516	-0.466394	-0.690906			K14492	ARR-A
			Glyma.15G236200.Wm82.a4.v1	-2.88437	-2.2114	-0.856608			K14492	ARR-A
			Glyma.18G130900.Wm82.a4.v1	-3.55594	-2.16736	-0.960133			K14492	ARR-A
	CRE1	K14489	Glyma.05G148100.Wm82.a4.v1	1.24047	0.9117	0.155197			K14489	AHK2_3_4
			Glyma.08G049000.Wm82.a4.v1	-1.54975	-0.976652	-0.498687			K14489	AHK2_3_4
			Glyma.05G241600.Wm82.a4.v1	-1.54899	-1.19779	-0.712184			K14489	AHK2_3_4
Gibberellin	GID1	K14493	Glyma.03G148300.Wm82.a4.v1	1.18484	0.767333	0.131285			K14493	GID1
	DELLA	K14494	Glyma.10G190200.Wm82.a4.v1	1.02789	0.761425	0.775187			K14494	DELLA
			Glyma.20G200500.Wm82.a4.v1	1.2572	0.849152	0.590892			K14494	DELLA
			Glyma.06G213100.Wm82.a4.v1	-1.3483	-0.607303	-0.829607			K14494	DELLA
			Glyma.04G150500.Wm82.a4.v1	-1.49074	-1.11984	-0.411241			K14494	DELLA
			Glyma.05G140400.Wm82.a4.v1	-1.61494	-1.32793	-0.873444			K14494	DELLA
			Glyma.18G040000.Wm82.a4.v1	-1.90092	-1.55269	-0.858704			K14494	DELLA
			Glyma.11G216500.Wm82.a4.v1	-1.94261	-1.51331	-0.740555			K14494	DELLA
	TF	K12126	Glyma.19G224700.Wm82.a4.v1	-4.01187	-2.35314	-0.816713			K12126	PIF3
			Glyma.19G224700.Wm82.a4.v1	-4.01187	-2.35314	-0.816713			K12126	PIF3
Absicisic acid	PYR/PYL	K14496	Glyma.01G124700.Wm82.a4.v1	-1.73027	-1.61628	-1.70141			K14496	PYL
			Glyma.18G023966.Wm82.a4.v1	-2.18192	-1.91684	-2.02536			K14496	PYL
			Glyma.18G206000.Wm82.a4.v1	-1.26005	-1.37556	-1.15124			K14496	PYL
			Glyma.07G155500.Wm82.a4.v1	-1.25535	-1.44539	-1.63649			K14496	PYL
			Glyma.09G204100.Wm82.a4.v1	-1.13287	-1.19059	-0.875989			K14496	PYL
			Glyma.02G261900.Wm82.a4.v1	-1.95233	-2.06611	-2.55556			K14496	PYL
			Glyma.14G093700.Wm82.a4.v1	-2.41874	-2.53359	-2.60452			K14496	PYL
			Glyma.15G083200.Wm82.a4.v1	-4.8037	-4.10225	-4.06617			K14496	PYL
			Glyma.14G056300.Wm82.a4.v1	-3.46509	-3.16628	-3.27978			K14496	PYL
			Glyma.01G018800.Wm82.a4.v1	-1.94307	-1.27941	-1.06778			K14496	PYL
	PP2C	K14497	Glyma.02G250200.Wm82.a4.v1	2.33672	2.40343	1.17223			K14497	PP2C
			Glyma.15G172500.Wm82.a4.v1	1.31544	1.2194	1.05062			K14497	PP2C
			Glyma.13G106800.Wm82.a4.v1	1.52185	1.49835	0.945094			K14497	PP2C
			Glyma.14G162100.Wm82.a4.v1	3.92871	4.30316	2.30798			K14497	PP2C
			Glyma.11G018000.Wm82.a4.v1	3.20933	3.76537	2.447			K14497	PP2C
			Glyma.05G227100.Wm82.a4.v1	3.25673	3.42814	1.78414			K14497	PP2C
			Glyma.11G222600.Wm82.a4.v1	2.78438	2.68005	1.39711			K14497	PP2C
			Glyma.19G069200.Wm82.a4.v1	3.09455	3.3729	1.88106			K14497	PP2C
			Glyma.17G052500.Wm82.a4.v1	1.89847	1.72526	1.41545			K14497	PP2C
			Glyma.01G225100.Wm82.a4.v1	8.6589	6.46844	4.01			K14497	PP2C
			Glyma.14G066400.Wm82.a4.v1	1.95892	2.05034	1.19881			K14497	PP2C
			Glyma.18G035000.Wm82.a4.v1	2.78137	2.69848	1.40698			K14497	PP2C
			Glyma.08G033800.Wm82.a4.v1	3.46403	3.36586	1.67042			K14497	PP2C
	SnRK2	K14498	Glyma.14G176700.Wm82.a4.v1	1.40983	1.19225	0.443867			K14498	SNRK2
			Glyma.08G133600.Wm82.a4.v1	-1.49297	-0.854158	-0.516468			K14498	SNRK2
			Glyma.02G135500.Wm82.a4.v1	-1.88504	-1.79051	-1.51816			K14498	SNRK2
			Glyma.06G160100.Wm82.a4.v1	-1.39515	-1.97544	-1.48738			K14498	SNRK2
			Glyma.05G176100.Wm82.a4.v1	-1.92253	-3.43008	-1.73831			K14498	SNRK2
	ABF	K14432	Glyma.13G153200.Wm82.a4.v1	1.73558	1.69283	1.39316			K14432	ABF
			Glyma.06G314400.Wm82.a4.v1	1.91232	1.39912	1.13295			K14432	ABF
			Glyma.13G075000.Wm82.a4.v1	1.05388	0.645137	0.273544			K14432	ABF
			Glyma.08G077400.Wm82.a4.v1	2.30005	1.61696	1.23287			K14432	ABF
			Glyma.03G003400.Wm82.a4.v1	1.30499	1.02844	0.802578			K14432	ABF
			Glyma.07G213100.Wm82.a4.v1	1.06267	1.3781	0.533033			K14432	ABF
			Glyma.02G131700.Wm82.a4.v1	2.55695	2.85037	1.60033			K14432	ABF
			Glyma.20G049200.Wm82.a4.v1	1.0445	0.726455	0.51908			K14432	ABF
			Glyma.06G040400.Wm82.a4.v1	2.83958	2.96716	1.6676			K14432	ABF
			Glyma.10G071700.Wm82.a4.v1	3.5742	2.98254	2.11963			K14432	ABF
			Glyma.04G039300.Wm82.a4.v1	2.07001	2.36519	1.18894			K14432	ABF
Ethylene	ETR	K14509	Glyma.20G087000.Wm82.a4.v1	2.0856	1.90743	1.50814			K14509	ETR, ERS
			Glyma.10G008500.Wm82.a4.v1	1.24808	0.984339	1.13496			K14509	ETR, ERS
			Glyma.10G188500.Wm82.a4.v1	2.56574	1.96772	1.75899			K14509	ETR, ERS
			Glyma.18G069300.Wm82.a4.v1	-1.15706	-1.08604	-1.0047			K14509	ETR, ERS
			Glyma.20G202200.Wm82.a4.v1	1.26708	0.922599	0.879685			K14509	ETR, ERS
	CTR1	K14510	Glyma.10G104501.Wm82.a4.v1	-1.81689	-1.78345	-2.17702			K14510	CTR1
	EIN3	14514	Glyma.08G137800.Wm82.a4.v1	5.59849	3.64035	1.39222			K14514	EIN3
			Glyma.05G180300.Wm82.a4.v1	5.39527	2.48307	0.18202			K14514	EIN3
	EBF1/2	14515	Glyma.17G113900.Wm82.a4.v1	2.42258	2.04799	1.44156			K14515	EBF1_2
			Glyma.13G166200.Wm82.a4.v1	2.70757	2.35461	2.01937			K14515	EBF1_2
			Glyma.04G147000.Wm82.a4.v1	-1.08413	-1.20848	-1.16842			K14515	EBF1_2
	ERF1/2	14516	Glyma.02G006200.Wm82.a4.v1	3.69793	1.7161	1.56191			K14516	ERF1
			Glyma.19G163900.Wm82.a4.v1	4.17771	4.25167	2.63539			K14516	ERF1
			Glyma.10G186800.Wm82.a4.v1	4.69866	3.34151	2.46863			K14516	ERF1
			Glyma.20G203700.Wm82.a4.v1	3.5155	3.10952	1.99663			K14516	ERF1
			Glyma.13G122700.Wm82.a4.v1	7.26193	4.30502	4.50383			K14516	ERF1
			Glyma.10G007000.Wm82.a4.v1	2.88483	1.53829	0.806941			K14516	ERF1
			Glyma.03G162700.Wm82.a4.v1	2.50422	1.51673	2.51465			K14516	ERF1
			Glyma.13G122766.Wm82.a4.v1	7.45129	4.48033	4.12758			K14516	ERF1
			Glyma.03G162500.Wm82.a4.v1	4.75141	3.45645	2.84394			K14516	ERF1
Brassinoseriod	BKI1	K14499	Glyma.17G243000.Wm82.a4.v1	-2.20934	-1.91244	-1.77064			K14499	BKI1
	TCH4	K14504	Glyma.17G065000.Wm82.a4.v1	1.77028	1.00922	2.03513			K14504;K08235	TCH4;E2.4.1.207
			Glyma.13G095200.Wm82.a4.v1	1.62903	1.04484	-0.0944561			K14504;K08235	TCH4;E2.4.1.207
			Glyma.13G095000.Wm82.a4.v1	1.22321	0.960166	-0.0625056			K14504	TCH4
			Glyma.13G094900.Wm82.a4.v1	2.43215	2.07107	0.263009			K14504;K08235	TCH4;E2.4.1.207
			Glyma.13G095300.Wm82.a4.v1	2.05278	1.66384	0.762927			K14504	TCH4
			Glyma.17G065200.Wm82.a4.v1	1.60455	0.607044	-0.497888			K14504;K08235	TCH4;E2.4.1.207
			Glyma.13G103100.Wm82.a4.v1	2.59833	2.37081	1.43065			K14504	TCH4
			Glyma.17G167700.Wm82.a4.v1	-1.85207	-0.928981	-0.18381			K14505	CYCD3
			Glyma.05G097300.Wm82.a4.v1	-1.75172	-0.721919	0.124429			K14505	CYCD3
			Glyma.15G169100.Wm82.a4.v1	-3.01834	0.331432	-2.76311			K14504;K08235	TCH4;E2.4.1.207
			Glyma.17G065100.Wm82.a4.v1	-1.24459	-2.01316	-1.99132			K14504	TCH4
	CYCD3	K14505	Glyma.17G167700.Wm82.a4.v1	-1.85207	-0.928981	-0.18381			K14505	CYCD3
			Glyma.05G097300.Wm82.a4.v1	-1.75172	-0.721919	0.124429			K14505	CYCD3
	BZR1/2	K14503	Glyma.04G033800.Wm82.a4.v1	-1.11102	-1.02912	-0.891896			K14503	BZR1_2
	BAK1	K13416	Glyma.05G119500.Wm82.a4.v1	2.39735	1.77937	1.40182			K13416	BAK1
			Glyma.08G074500.Wm82.a4.v1	1.76834	1.52142	0.917031			K13416	BAK1
			Glyma.05G119600.Wm82.a4.v1	1.31955	1.11897	0.21617			K13416	BAK1
Jasmonic acid	JAZ	K13464	Glyma.09G071600.Wm82.a4.v1	1.26961	0.560051	0.463737			K13464	JAZ
			Glyma.08G264701.Wm82.a4.v1	2.70889	2.1053	1.71953			K13464	JAZ
			Glyma.15G179600.Wm82.a4.v1	1.72127	0.934337	0.650685			K13464	JAZ
			Glyma.16G010000.Wm82.a4.v1	1.56107	0.857993	1.17714			K13464	JAZ
			Glyma.17G047700.Wm82.a4.v1	-1.25927	-1.67183	-0.613685			K13464	JAZ
			Glyma.11G038600.Wm82.a4.v1	-2.34113	-2.42236	-0.141887			K13464	JAZ
	MYC2	K13422	Glyma.01G096600.Wm82.a4.v1	-1.13196	-1.1263	-0.741996			K13422	MYC2
	JAR1	K14506	Glyma.16G026900.Wm82.a4.v1	-1.0106	-1.21527	-1.04458			K14506	JAR1_4_6
Salicylic acid	NPR1	K14508	Glyma.03G128600.Wm82.a4.v1	1.17122	1.36741	1.43999			K14508	NPR1
			Glyma.02G283300.Wm82.a4.v1	1.1973	0.936163	0.261972			K14508	NPR1
			Glyma.02G188700.Wm82.a4.v1	2.62236	3.07381	1.81113			K14508	NPR1
	TGA	K14431	Glyma.02G176800.Wm82.a4.v1	1.40535	0.892226	0.917955			K14431	TGA
			Glyma.14G167000.Wm82.a4.v1	1.31611	1.15057	0.0694804			K14431	TGA
			Glyma.19G130200.Wm82.a4.v1	1.1992	0.846002	0.222219			K14431	TGA
			Glyma.10G092100.Wm82.a4.v1	1.83987	1.88365	1.26777			K14431	TGA
			Glyma.04G254800.Wm82.a4.v1	2.03866	1.67882	0.595741			K14431	TGA
			Glyma.05G182500.Wm82.a4.v1	1.69759	1.66278	0.676206			K14431	TGA
			Glyma.01G084200.Wm82.a4.v1	2.68594	3.02757	1.24353			K14431	TGA
			Glyma.02G097900.Wm82.a4.v1	-2.82042	-3.25164	-1.75534			K14431	TGA
			Glyma.12G184500.Wm82.a4.v1	-1.45497	-1.41536	-1.00906			K14431	TGA
			Glyma.13G316900.Wm82.a4.v1	-1.3154	-1.66265	-1.03257			K14431	TGA
			Glyma.12G088700.Wm82.a4.v1	-2.26037	-1.87859	-1.65477			K14431	TGA
			Glyma.11G183700.Wm82.a4.v1	-1.78163	-1.27387	-1.16175			K14431	TGA
			Glyma.03G142400.Wm82.a4.v1	-1.63355	-1.37559	-1.47723			K14431	TGA
	PR-1	K13449	Glyma.13G252400.Wm82.a4.v1	10.176	0	7.95924			K13449	PR1
			Glyma.15G062800.Wm82.a4.v1	6.5365	0.367822	-0.880336			K13449	PR1
			Glyma.15G062400.Wm82.a4.v1	3.35213	3.97605	3.95675			K13449	PR1
			Glyma.15G062500.Wm82.a4.v1	2.59948	3.27645	3.13772			K13449	PR1
			Glyma.13G252000.Wm82.a4.v1	8.28796	4.66622	4.00568			K13449	PR1
			Glyma.13G251600.Wm82.a4.v1	9.46679	5.69944	4.28361			K13449	PR1
			Glyma.13G251700.Wm82.a4.v1	10.9616	7.84922	7.27874			K13449	PR1
			Glyma.13G252600.Wm82.a4.v1	-2.69495	-1.01856	-1.36072			K13449	PR1

## Sheet: Table S4
Table S3: List of significantly differentially expressed stress responsive DEGs atleast in all treatment comparisons.
		CK vs AS	CK vs SeA	CK vs SeB
gene_id	description	log 2 (As/CK)	log 2 (SeA/CK)	log 2 (SeB/CK)
Glyma.05G055000.Wm82.a4.v1	(1 of 1) K04569 - copper chaperone for superoxide dismutase (CCS)	1.35799	0.191313	0.98285
Glyma.11G024100.Wm82.a4.v1	(1 of 4) PTHR11592//PTHR11592:SF42 - GLUTATHIONE PEROXIDASE // SUBFAMILY NOT NAMED	7.13166	4.90071	7.01209
Glyma.10G024600.Wm82.a4.v1	(1 of 6) 1.11.1.9 - Glutathione peroxidase	0	-3.2736	-6.87564
Glyma.08G013900.Wm82.a4.v1	(1 of 1) PF00255//PF00578 - Glutathione peroxidase (GSHPx) // AhpC/TSA family (AhpC-TSA)	-0.917887	-0.807119	-0.782597
Glyma.03G181700.Wm82.a4.v1	(1 of 8) 4.3.1.24 - Phenylalanine ammonia-lyase	-1.25059	-2.04654	-2.11367
Glyma.10G209800.Wm82.a4.v1	(1 of 8) 4.3.1.24 - Phenylalanine ammonia-lyase	2.10376	0.865183	1.59771
Glyma.19G182300.Wm82.a4.v1	(1 of 8) 4.3.1.24 - Phenylalanine ammonia-lyase	-0.312734	-1.00311	-0.841062
Glyma.13G145000.Wm82.a4.v1	(1 of 8) 4.3.1.24 - Phenylalanine ammonia-lyase	-1.01366	-1.35958	-1.67928
Glyma.10G058200.Wm82.a4.v1	(1 of 8) 4.3.1.24 - Phenylalanine ammonia-lyase	-0.638705	-1.16981	-1.18876
Glyma.08G017800.Wm82.a4.v1	(1 of 2) PTHR22912:SF97 - MONODEHYDROASCORBATE REDUCTASE, CHLOROPLASTIC	-1.71307	-0.999708	-1.59405
Glyma.02G023100.Wm82.a4.v1	(1 of 8) PTHR10438:SF278 - THIOREDOXIN H7-RELATED	-1.07973	1.24041	0.222997
Glyma.06G266700.Wm82.a4.v1	(1 of 7) PTHR10438:SF242 - THIOREDOXIN-LIKE PROTEIN CXXS1	-1.65196	-1.69622	-0.930489
Glyma.06G193500.Wm82.a4.v1	(1 of 2) PTHR11260:SF221 - GLUTATHIONE S-TRANSFERASE U9	1.54235	1.41561	1.79259
Glyma.02G024800.Wm82.a4.v1	(1 of 6) PTHR11260:SF193 - GLUTATHIONE S-TRANSFERASE U11-RELATED	3.63055	2.29557	2.91839
Glyma.02G024600.Wm82.a4.v1	(1 of 6) PTHR11260:SF193 - GLUTATHIONE S-TRANSFERASE U11-RELATED	2.7791	2.18818	2.69978
Glyma.08G175200.Wm82.a4.v1	(1 of 3) PTHR11260:SF204 - GLUTATHIONE S-TRANSFERASE U21-RELATED	4.47818	3.17954	4.1819
Glyma.10G192900.Wm82.a4.v1	(1 of 2) PTHR11260//PTHR11260:SF227 - GLUTATHIONE S-TRANSFERASE, GST, SUPERFAMILY, GST DOMAIN CONTAINING // SUBFAMILY NOT NAMED	3.69569	2.81848	3.57311
Glyma.08G174700.Wm82.a4.v1	(1 of 4) PTHR11260//PTHR11260:SF195 - GLUTATHIONE S-TRANSFERASE, GST, SUPERFAMILY, GST DOMAIN CONTAINING // SUBFAMILY NOT NAMED	-2.96743	-2.8679	-3.13093
Glyma.18G190200.Wm82.a4.v1	(1 of 11) PTHR11260//PTHR11260:SF314 - GLUTATHIONE S-TRANSFERASE, GST, SUPERFAMILY, GST DOMAIN CONTAINING // SUBFAMILY NOT NAMED	4.87082	3.42502	4.30986
Glyma.07G139700.Wm82.a4.v1	(1 of 11) PTHR11260//PTHR11260:SF314 - GLUTATHIONE S-TRANSFERASE, GST, SUPERFAMILY, GST DOMAIN CONTAINING // SUBFAMILY NOT NAMED	5.43348	4.27035	5.2923
Glyma.07G140700.Wm82.a4.v1	(1 of 11) PTHR11260//PTHR11260:SF314 - GLUTATHIONE S-TRANSFERASE, GST, SUPERFAMILY, GST DOMAIN CONTAINING // SUBFAMILY NOT NAMED	3.19069	2.63264	3.03487
Glyma.08G174600.Wm82.a4.v1	(1 of 2) PTHR11260//PTHR11260:SF230 - GLUTATHIONE S-TRANSFERASE, GST, SUPERFAMILY, GST DOMAIN CONTAINING // SUBFAMILY NOT NAMED	0	0	0
Glyma.07G139800.Wm82.a4.v1	(1 of 11) PTHR11260//PTHR11260:SF314 - GLUTATHIONE S-TRANSFERASE, GST, SUPERFAMILY, GST DOMAIN CONTAINING // SUBFAMILY NOT NAMED	6.16856	4.87191	5.9954
Glyma.05G161600.Wm82.a4.v1	(1 of 8) PTHR11260//PTHR11260:SF233 - GLUTATHIONE S-TRANSFERASE, GST, SUPERFAMILY, GST DOMAIN CONTAINING // SUBFAMILY NOT NAMED	5.06771	3.03395	4.42868
Glyma.03G176300.Wm82.a4.v1	(1 of 6) PTHR11260//PTHR11260:SF222 - GLUTATHIONE S-TRANSFERASE, GST, SUPERFAMILY, GST DOMAIN CONTAINING // SUBFAMILY NOT NAMED	4.34267	2.47951	3.47005
Glyma.08G174900.Wm82.a4.v1	(1 of 4) PTHR11260//PTHR11260:SF195 - GLUTATHIONE S-TRANSFERASE, GST, SUPERFAMILY, GST DOMAIN CONTAINING // SUBFAMILY NOT NAMED	6.63269	5.4212	6.66492
Glyma.15G252500.Wm82.a4.v1	(1 of 2) PTHR11260//PTHR11260:SF230 - GLUTATHIONE S-TRANSFERASE, GST, SUPERFAMILY, GST DOMAIN CONTAINING // SUBFAMILY NOT NAMED	3.28771	3.34799	3.60733
Glyma.07G139600.Wm82.a4.v1	(1 of 11) PTHR11260//PTHR11260:SF314 - GLUTATHIONE S-TRANSFERASE, GST, SUPERFAMILY, GST DOMAIN CONTAINING // SUBFAMILY NOT NAMED	2.51447	2.4598	2.89616
Glyma.15G252200.Wm82.a4.v1	(1 of 4) PTHR11260//PTHR11260:SF195 - GLUTATHIONE S-TRANSFERASE, GST, SUPERFAMILY, GST DOMAIN CONTAINING // SUBFAMILY NOT NAMED	5.15969	3.46544	4.73822
Glyma.07G140000.Wm82.a4.v1	(1 of 11) PTHR11260//PTHR11260:SF314 - GLUTATHIONE S-TRANSFERASE, GST, SUPERFAMILY, GST DOMAIN CONTAINING // SUBFAMILY NOT NAMED	2.6415	2.49203	2.81457
Glyma.15G252000.Wm82.a4.v1	(1 of 4) PTHR11260//PTHR11260:SF195 - GLUTATHIONE S-TRANSFERASE, GST, SUPERFAMILY, GST DOMAIN CONTAINING // SUBFAMILY NOT NAMED	9.23761	6.62936	8.22078
Glyma.13G135500.Wm82.a4.v1	(1 of 6) PTHR11260//PTHR11260:SF222 - GLUTATHIONE S-TRANSFERASE, GST, SUPERFAMILY, GST DOMAIN CONTAINING // SUBFAMILY NOT NAMED	1.94151	1.53931	1.84719
Glyma.08G118800.Wm82.a4.v1	(1 of 8) PTHR11260//PTHR11260:SF233 - GLUTATHIONE S-TRANSFERASE, GST, SUPERFAMILY, GST DOMAIN CONTAINING // SUBFAMILY NOT NAMED	0	-1.16026	-2.1961
gene_id	description	log 2 (As/CK)	log 2 (SeA/CK)	log 2 (SeB/CK)
Glyma.15G026500.Wm82.a4.v1	(1 of 20) K15718 - linoleate 9S-lipoxygenase (LOX1_5)	2.89336	1.49613	2.96221
Glyma.08G189500.Wm82.a4.v1	(1 of 20) K15718 - linoleate 9S-lipoxygenase (LOX1_5)	1.5173	1.21812	1.74228
Glyma.03G237300.Wm82.a4.v1	(1 of 20) K15718 - linoleate 9S-lipoxygenase (LOX1_5)	5.65821	3	3.90689
Glyma.15G026400.Wm82.a4.v1	(1 of 20) K15718 - linoleate 9S-lipoxygenase (LOX1_5)	1.74042	0.943526	1.2191
Glyma.20G144600.Wm82.a4.v1	(1 of 3) PTHR11771//PTHR11771:SF53 - LIPOXYGENASE // LINOLEATE 9S-LIPOXYGENASE 5, CHLOROPLASTIC	-1.49325	-1.15159	-1.07315
Glyma.10G249100.Wm82.a4.v1	(1 of 3) PTHR11771//PTHR11771:SF53 - LIPOXYGENASE // LINOLEATE 9S-LIPOXYGENASE 5, CHLOROPLASTIC	-2.76402	-2.47707	-2.2185
Glyma.19G263300.Wm82.a4.v1	(1 of 5) PTHR11771//PTHR11771:SF38 - LIPOXYGENASE // LIPOXYGENASE 3, CHLOROPLASTIC-RELATED	1.16677	0.802242	0.80436
Glyma.07G034800.Wm82.a4.v1	(1 of 3) 1.13.11.12//1.13.11.58 - Linoleate 13S-lipoxygenase / Lipoxidase // Linoleate 9S-lipoxygenase / Linoleate 9-lipoxygenase	-1.08701	-1.0272	-1.88604
Glyma.13G030300.Wm82.a4.v1	(1 of 8) PTHR11771//PTHR11771:SF42 - LIPOXYGENASE // PROTEIN C13C4.7	1.92995	0.721844	1.53393
Glyma.15G074267.Wm82.a4.v1	(1 of 4) PTHR11771//PTHR11771:SF56 - LIPOXYGENASE // SUBFAMILY NOT NAMED	-1.56131	-1.70941	-1.23236
Glyma.11G130200.Wm82.a4.v1	(1 of 8) PTHR11771//PTHR11771:SF42 - LIPOXYGENASE // PROTEIN C13C4.7	-3.21205	-3.94902	-1.79701
Glyma.18G055500.Wm82.a4.v1	(1 of 154) K00430 - peroxidase (E1.11.1.7)	-2.2329	-2.24957	-1.97355
Glyma.10G222400.Wm82.a4.v1	(1 of 154) K00430 - peroxidase (E1.11.1.7)	4.09024	1.99295	2.22877
Glyma.01G184200.Wm82.a4.v1	(1 of 154) K00430 - peroxidase (E1.11.1.7)	4.68355	3.3631	4.37458
Glyma.03G038100.Wm82.a4.v1	(1 of 154) K00430 - peroxidase (E1.11.1.7)	5.89049	4.07508	5.41185
Glyma.03G038300.Wm82.a4.v1	(1 of 154) K00430 - peroxidase (E1.11.1.7)	5.48929	3.83025	4.49559
Glyma.20G169200.Wm82.a4.v1	(1 of 154) K00430 - peroxidase (E1.11.1.7)	2.74203	2.40105	2.0607
Glyma.09G284700.Wm82.a4.v1	(1 of 154) K00430 - peroxidase (E1.11.1.7)	-1.49034	-2.95002	-3.38257
Glyma.03G038500.Wm82.a4.v1	(1 of 154) K00430 - peroxidase (E1.11.1.7)	5.44194	3.36074	4.37878
Glyma.02G233800.Wm82.a4.v1	(1 of 154) K00430 - peroxidase (E1.11.1.7)	6.01494	3.78933	5.59467
Glyma.18G055600.Wm82.a4.v1	(1 of 154) K00430 - peroxidase (E1.11.1.7)	7.85643	5.31641	6.96803
Glyma.02G008900.Wm82.a4.v1	(1 of 154) K00430 - peroxidase (E1.11.1.7)	6.05741	3.67849	4.93317
Glyma.02G233900.Wm82.a4.v1	(1 of 154) K00430 - peroxidase (E1.11.1.7)	-3.6503	-1.83222	-2.89941
Glyma.11G162100.Wm82.a4.v1	(1 of 154) K00430 - peroxidase (E1.11.1.7)	8.062	5.17895	7.24241
Glyma.18G055400.Wm82.a4.v1	(1 of 154) K00430 - peroxidase (E1.11.1.7)	-5.53419	-4.7351	-4.803
Glyma.03G038200.Wm82.a4.v1	(1 of 154) K00430 - peroxidase (E1.11.1.7)	5.14717	3.73562	4.71391
Glyma.12G195600.Wm82.a4.v1	(1 of 7) PTHR31235:SF39 - PEROXIDASE 3-RELATED	-5.14079	-2.47506	-3.59845
Glyma.U031413.Wm82.a4.v1	(1 of 7) PTHR31235:SF39 - PEROXIDASE 3-RELATED	-7.13917	-2.29755	-4.65432
Glyma.13G306900.Wm82.a4.v1	(1 of 7) PTHR31235:SF39 - PEROXIDASE 3-RELATED	-6.95907	-3.34248	-5.54332
Glyma.06G145300.Wm82.a4.v1	(1 of 4) PTHR31388:SF24 - PEROXIDASE 52	3.00388	1.76528	2.56307
Glyma.04G220600.Wm82.a4.v1	(1 of 4) PTHR31388:SF24 - PEROXIDASE 52	5.26173	3.3028	3.93145
Glyma.02G259300.Wm82.a4.v1	(1 of 4) PTHR31388:SF24 - PEROXIDASE 52	-3.49485	-1.81208	-2.32962
Glyma.13G106400.Wm82.a4.v1	(1 of 5) PTHR31388//PTHR31388:SF6 - FAMILY NOT NAMED // PEROXIDASE 59	-2.50612	-1.49344	-2.17404
Glyma.19G091800.Wm82.a4.v1	(1 of 2) PTHR31517//PTHR31517:SF7 - FAMILY NOT NAMED // PEROXIDASE 55	-1.75839	-0.850435	-0.670132
Glyma.13G098400.Wm82.a4.v1	(1 of 5) PTHR31517//PTHR31517:SF10 - FAMILY NOT NAMED // PEROXIDASE 16-RELATED	-4.68439	-2.7804	-3.91196
Glyma.09G057100.Wm82.a4.v1	(1 of 5) PTHR31517//PTHR31517:SF10 - FAMILY NOT NAMED // PEROXIDASE 16-RELATED	-3.80888	-1.48268	-2.90526
Glyma.09G109800.Wm82.a4.v1	(1 of 4) PTHR31388//PTHR31388:SF8 - FAMILY NOT NAMED // PEROXIDASE 53-RELATED	-1.83189	-1.20661	-2.00783
Glyma.06G221700.Wm82.a4.v1	(1 of 2) PTHR31235//PTHR31235:SF51 - FAMILY NOT NAMED // PEROXIDASE 25	-2.11092	-1.42977	-1.83866
Glyma.20G214200.Wm82.a4.v1	(1 of 3) PTHR31235//PTHR31235:SF22 - FAMILY NOT NAMED // PEROXIDASE 47	-2.52899	-1.226	-2.32405
